# Supplementary material for: Differential Expression of lncRNA-miRNA-mRNA and Their Related Functional Networks in New-Onset Type 2 Diabetes Mellitus among Chinese Rural Adults
Source: Genes (Basel). 2022 Nov 9;13(11):2073. doi: 10.3390/genes13112073 (PMC9690016; doi:10.3390/genes13112073)
Supplement: Supplementary file 1 [file genes-13-02073-s001.zip]

Archive with 1 entries (1 files):
- genes-1908515-supplementary.pdf
